# Supplementary material for: Teaching Intersectionality of Sexual Orientation, Gender Identity, and Race/Ethnicity in a Health Disparities Course
Source: MedEdPORTAL. 2020 Jul 31;16:10970. doi: 10.15766/mep_2374-8265.10970 (PMC7394350; doi:10.15766/mep_2374-8265.10970)
Supplement: Supplementary file 1 — Aurora Video.mp4Don Video.mp4Reyna Video.mp4Vita Video.mp4Sam Video.mp4Intersectionality Lecture.pptxSuggested Discussion Questions.docxPre- and Postsurveys.docx [file mep_2374-8265.10970-s001.zip]

Archive with 9 entries (9 files):
- A. Aurora Video.mp4
- B. Don Video.mp4
- C. Reyna Video.mp4
- D. Vita Video.mp4
- E. Sam Video.mp4
- F. Intersectionality Lecture.pptx
- G. Suggested Discussion Questions.docx
- H. Pre- and Postsurveys.docx
- _Educational_Summary_Report_10970.pdf
